# Supplementary material for: Identification of HCC-Related Genes Based on Differential Partial Correlation Network
Source: Front Genet. 2021 Jul 15;12:672117. doi: 10.3389/fgene.2021.672117 (PMC8320536; doi:10.3389/fgene.2021.672117)
Supplement: Supplementary file 9 [file Table_1.XLSX]

## Sheet: Sheet1
Supplementary Table 1. (Sheet1)Top 20 DAVID enrichment results for the first candidate gene set
Category	Term	Count	%	PValue	FDR
KEGG_PATHWAY	hsa04110:Cell cycle	28	10.6464	8.39782e-18	7.89395e-16
KEGG_PATHWAY	hsa04520:Adherens junction	19	7.22433	2.12125e-13	9.96987e-12
KEGG_PATHWAY	hsa05203:Viral carcinogenesis	27	10.2662	2.50021e-11	7.83398e-10
KEGG_PATHWAY	hsa04114:Oocyte meiosis	20	7.60456	7.80719e-11	1.83469e-09
KEGG_PATHWAY	hsa05200:Pathways in cancer	36	13.6882	1.86122e-10	3.4991e-09
KEGG_PATHWAY	hsa04068:FoxO signaling pathway	21	7.98479	3.1439e-10	4.92544e-09
KEGG_PATHWAY	hsa05215:Prostate cancer	17	6.46388	1.04269e-09	1.40018e-08
KEGG_PATHWAY	hsa05213:Endometrial cancer	13	4.94297	8.08527e-09	8.79701e-08
KEGG_PATHWAY	hsa05161:Hepatitis B	20	7.60456	8.42267e-09	8.79701e-08
KEGG_PATHWAY	hsa05205:Proteoglycans in cancer	23	8.74525	1.44913e-08	1.36219e-07
KEGG_PATHWAY	hsa04919:Thyroid hormone signaling pathway	17	6.46388	5.71437e-08	4.81357e-07
KEGG_PATHWAY	hsa04914:Progesterone-mediated oocyte maturation	15	5.70342	6.14498e-08	4.81357e-07
KEGG_PATHWAY	hsa05210:Colorectal cancer	13	4.94297	6.68971e-08	4.83717e-07
KEGG_PATHWAY	hsa04120:Ubiquitin mediated proteolysis	18	6.84411	1.21248e-07	8.14094e-07
KEGG_PATHWAY	hsa05166:HTLV-I infection	24	9.12548	2.55967e-07	1.60406e-06
KEGG_PATHWAY	hsa03040:Spliceosome	17	6.46388	4.46998e-07	2.5068e-06
KEGG_PATHWAY	hsa04012:ErbB signaling pathway	14	5.32319	4.53357e-07	2.5068e-06
KEGG_PATHWAY	hsa05100:Bacterial invasion of epithelial cells	13	4.94297	9.23481e-07	4.82262e-06
KEGG_PATHWAY	hsa05168:Herpes simplex infection	19	7.22433	1.71528e-06	8.48613e-06
KEGG_PATHWAY	hsa04510:Focal adhesion	20	7.60456	2.31198e-06	1.08663e-05

## Sheet: Sheet2
Supplementary Table 1. (Sheet2) 269 genes of the first candidate gene set
gene	edges in Diff-PCORN	edges in Diff-MN	frequency of variation
TRIM28	209	14	0.0138122
TP53BP1	97	56	0.0110497
BPTF	88	37	0.0331492
MAPK1	81	42	0.00828729
DHX9	69	30	0.0303867
TP53	69	23	0.232044
EP300	69	16	0.0303867
TOP2A	68	37	0.0138122
TPX2	68	32	0.00828729
CREB1	64	21	0.00276243
HDAC2	62	0	0.00828729
NCL	61	31	0.00552486
ZWINT	60	25	0.0110497
CDK2	60	0	0.00276243
HNRNPK	58	1	0.00552486
PIK3CA	57	17	0.0276243
ABL1	57	50	0.00552486
TTK	56	22	0.00828729
SF3B1	56	32	0.0248619
MSH2	55	33	0
CSNK2A1	55	7	0.00276243
XPO1	55	31	0.0110497
MELK	55	27	0.0138122
RFC4	54	16	0
SETD2	54	12	0.038674
RAD51AP1	53	0	0
ATM	53	21	0.0359116
RUVBL1	52	26	0.00276243
SP1	52	36	0.00828729
HNRNPU	52	23	0.00276243
KPNB1	52	7	0.00276243
CTNNB1	52	18	0.248619
DHX15	52	21	0.0138122
TRIP12	52	28	0.038674
UBE2I	50	28	0.00276243
BUB1	50	16	0.00828729
CREBBP	50	32	0.0220994
SIN3A	50	34	0.00828729
BRCA1	49	1	0.0138122
SMARCA4	49	32	0.0276243
POLR2A	49	28	0.00552486
DNMT1	49	36	0.0110497
SRSF1	48	0	0.0110497
CBL	48	13	0.00552486
RBBP4	48	0	0.00828729
MDC1	48	32	0.019337
MCM2	48	10	0.0110497
NUP107	48	0	0
NIPBL	48	25	0.0276243
CHEK1	48	2	0.00828729
SRC	48	40	0.00828729
NOTCH1	47	33	0.0165746
NOP56	47	0	0.0165746
MAD2L1	47	0	0.00276243
ANAPC1	47	17	0.0110497
SFPQ	47	29	0.00552486
CDK1	47	18	0.00552486
EXO1	47	22	0.019337
APP	47	5	0.0165746
SKIV2L2	47	2	0.019337
SNRPG	46	9	0.00276243
UBXN7	46	15	0.00552486
MAPK3	46	27	0
PLK1	46	1	0.00276243
ILF3	45	29	0.00828729
LPHN2	45	25	0
RAN	45	18	0
NCBP1	45	0	0.00552486
SMC3	44	21	0.0138122
FBXO11	44	27	0
RHOT1	44	2	0.00552486
ACTL6A	44	0	0.00552486
POLR2B	44	17	0.0138122
NCBP2	43	0	0.00276243
DLG4	43	33	0.00552486
XRN2	43	0	0.0165746
HUWE1	43	9	0.0331492
CLTC	43	2	0.019337
ACTR2	43	22	0
TRA2B	42	15	0.00552486
TPR	42	8	0.0165746
BUB1B	42	16	0.00276243
CDC5L	42	10	0.00552486
TOPBP1	42	2	0.00552486
DDX55	42	19	0.00552486
NFKB1	42	16	0.0110497
UBE2N	42	23	0.00828729
GTPBP4	42	13	0.00552486
CCT2	42	4	0.00552486
NCOR2	42	33	0.0220994
SMURF2	41	25	0.00276243
LPHN1	41	14	0
CENPE	41	18	0.0303867
GART	41	1	0.00552486
PPP1CC	41	5	0.00276243
DDX6	40	1	0.00552486
ARF3	40	0	0
RAB11A	40	21	0
RBM28	40	24	0.0138122
GMPS	40	19	0.0138122
RBMX	40	2	0.00552486
YWHAB	40	8	0
RBM14	40	0	0.00828729
SMAD2	40	23	0
NCAPG	40	0	0.0110497
CDH1	39	27	0.019337
PA2G4	39	0	0
ITGB1	39	8	0
NAT10	39	20	0.00552486
RRP9	39	0	0.00552486
EGFR	39	29	0.0110497
VCL	39	27	0.0110497
CUL3	39	26	0.00276243
PKM	39	24	0
RHOA	39	21	0.00276243
U2AF2	39	23	0.0138122
RAB7A	39	19	0.00552486
FLNA	39	26	0.0138122
EFTUD2	38	1	0.0110497
CDCA8	38	5	0
HCFC1	38	19	0.0110497
KMT2A	38	18	0.0220994
BBS10	38	22	0.00552486
BTRC	38	17	0.0110497
HNRNPL	38	24	0.0110497
KIF18A	38	0	0.0110497
POLR2H	38	0	0
ADAM10	38	24	0.00828729
HNRNPA2B1	38	5	0.00828729
COPB1	38	5	0.00828729
TRAF6	38	16	0.0110497
BECN1	38	0	0.00552486
EPRS	38	22	0.0138122
ARF6	38	25	0.019337
SSRP1	38	24	0.00276243
SNRNP200	38	25	0.00828729
LPHN3	37	22	0
CHD8	37	20	0.0110497
HRAS	37	14	0
SUPT16H	37	2	0
POLA1	37	5	0.0110497
CPSF6	37	21	0.00276243
AKT1	37	29	0
CKAP5	37	4	0.00552486
RAD51	37	0	0.00276243
GRB2	37	26	0.00276243
KMT2D	37	13	0.0469613
PPP1CB	37	4	0.00552486
GSK3B	37	6	0.00276243
PRPF19	37	4	0.00552486
RNF4	36	26	0
POLR1A	36	5	0.0110497
ACTB	36	21	0.00276243
XRN1	36	21	0.0110497
SGOL1	36	0	0.00276243
RPL37A	36	15	0
SUZ12	36	22	0.00552486
SIRT1	36	28	0.00552486
DKC1	36	0	0.00828729
MRE11A	36	12	0
UBA3	36	2	0
LCP2	36	23	0.019337
ALDH18A1	36	22	0.00276243
CCNB2	36	0	0
BARD1	36	2	0.0110497
INCENP	35	12	0.00552486
CASP8	35	9	0.00276243
CDC6	35	19	0
RNF41	35	2	0
MAP3K7	35	22	0.0138122
CASP3	35	11	0.00276243
H2AFX	35	17	0
EWSR1	35	17	0.0138122
ACTR3	35	0	0.00276243
ERCC3	35	6	0.0110497
SMAD3	35	28	0.00828729
SRRT	35	24	0.00552486
TRRAP	35	27	0.019337
NDC80	35	0	0.00276243
PWP1	35	12	0
CAT	35	22	0.00552486
MAPK8	34	5	0
WDR12	34	3	0.00276243
NUP37	34	12	0.00552486
CTNND1	34	1	0.0165746
C2CD3	34	16	0.019337
RACGAP1	34	21	0.00828729
SMC4	34	0	0.0110497
MAPRE1	34	17	0.00276243
PES1	34	2	0.00552486
SNRPB	34	18	0
PPP2R1A	34	16	0.00828729
ATRX	34	6	0.0248619
CKAP2L	34	16	0.00276243
CDC45	34	0	0.00828729
NCK2	34	29	0.00276243
DCTN1	34	19	0.00828729
WHSC1	33	24	0.0220994
DDB1	33	11	0.00828729
UBA2	33	0	0.00276243
CEP290	33	0	0.0276243
KIFC1	33	23	0.00828729
VPS26A	33	22	0
EZH2	33	24	0.00552486
CCT6A	33	2	0.0110497
CCNT1	33	26	0.00552486
MCM6	33	20	0.00552486
DYNC1I2	33	20	0.00276243
PRKACB	33	1	0.00276243
KIF5B	33	15	0
PPP1R12A	33	17	0.00828729
WDR75	33	9	0
VPRBP	33	16	0.00276243
RANBP2	33	19	0.0276243
PFDN5	33	9	0.00276243
NUSAP1	33	5	0.00552486
DNM1L	33	14	0
TRMT6	33	10	0.00552486
USP7	33	18	0.0110497
AR	32	11	0.0110497
POLR2G	32	4	0.00552486
YWHAQ	32	23	0
FBXL19	32	25	0.00552486
UBE2D1	32	15	0
CCNB1	32	9	0.00828729
VHL	32	5	0
UBA52	32	16	0.00276243
KDM5C	32	20	0.00552486
YAP1	32	18	0
NRAS	32	17	0.0110497
DYNC1H1	32	19	0.0359116
BMS1	32	23	0.0110497
HNRNPM	32	10	0.00276243
HEATR1	32	17	0.0138122
RPA1	32	13	0.00276243
TSR1	32	0	0.00276243
DDX18	32	6	0.00828729
TYMS	32	0	0
RAD54L	32	8	0
POLR1B	32	0	0
CDC27	32	12	0.00552486
TJP1	32	17	0.019337
KAT5	32	15	0.00276243
KHDRBS1	32	21	0
ECT2	32	13	0.00276243
CTNNA1	32	18	0.0165746
KIF11	32	21	0.00828729
KIF15	32	0	0.0138122
CTCF	32	15	0.0110497
RPS8	31	1	0
IQGAP1	31	6	0.0138122
NDE1	31	4	0
POLQ	31	16	0.0469613
RPS9	31	6	0
CENPA	31	14	0.00276243
BRIX1	31	0	0.0138122
F2	31	11	0.00552486
RAB5A	31	0	0
CBX1	31	18	0
CHD4	31	22	0.0220994
DNM2	31	8	0.00828729
HNRNPR	31	17	0.00276243
TOP1	31	17	0.00828729
ABCE1	31	0	0.0110497
GNB4	31	15	0.00552486
RNPS1	31	0	0
CAV1	31	16	0.00276243
WDHD1	31	0	0.00552486
GNG2	31	16	0
