# Supplementary material for: Identification of HCC-Related Genes Based on Differential Partial Correlation Network
Source: Front Genet. 2021 Jul 15;12:672117. doi: 10.3389/fgene.2021.672117 (PMC8320536; doi:10.3389/fgene.2021.672117)
Supplement: Supplementary file 11 [file Table_3.XLSX]

## Sheet: Sheet1
Supplementary Table 3. 15 identified disease-related genes
CTNNB1
TP53
POLQ
TRIP12
ATM
DYNC1H1
BPTF
DHX9
EP300
CENPE
PIK3CA
SMARCA4
NIPBL
RANBP2
SF3B1
