# Supplementary material for: Identification of HCC-Related Genes Based on Differential Partial Correlation Network
Source: Front Genet. 2021 Jul 15;12:672117. doi: 10.3389/fgene.2021.672117 (PMC8320536; doi:10.3389/fgene.2021.672117)
Supplement: Supplementary file 12 [file Table_4.XLSX]

## Sheet: Sheet1
Supplementary Table 4. Top 20 DAVID enrichment results of 15 identified disease-related genes
Category	Term	Count	%	PValue	FDR
KEGG_PATHWAY	hsa05215:Prostate cancer	4	26.6667	0.000108167	0.00497347
KEGG_PATHWAY	hsa05166:HTLV-I infection	5	33.3333	0.000113033	0.00497347
KEGG_PATHWAY	hsa04919:Thyroid hormone signaling pathway	4	26.6667	0.000239789	0.00703382
KEGG_PATHWAY	hsa05213:Endometrial cancer	3	20	0.0015244	0.0316991
KEGG_PATHWAY	hsa04210:Apoptosis	3	20	0.0021613	0.0316991
KEGG_PATHWAY	hsa05210:Colorectal cancer	3	20	0.0021613	0.0316991
KEGG_PATHWAY	hsa05200:Pathways in cancer	4	26.6667	0.00835251	0.0909426
KEGG_PATHWAY	hsa04110:Cell cycle	3	20	0.00840629	0.0909426
KEGG_PATHWAY	hsa04068:FoxO signaling pathway	3	20	0.00976553	0.0909426
KEGG_PATHWAY	hsa04310:Wnt signaling pathway	3	20	0.0103353	0.0909426
KEGG_PATHWAY	hsa05161:Hepatitis B	3	20	0.0113678	0.0909426
KEGG_PATHWAY	hsa05205:Proteoglycans in cancer	3	20	0.0209822	0.148806
KEGG_PATHWAY	hsa05203:Viral carcinogenesis	3	20	0.0219826	0.148806
KEGG_PATHWAY	hsa05216:Thyroid cancer	2	13.3333	0.0332491	0.208994
KEGG_PATHWAY	hsa05206:MicroRNAs in cancer	3	20	0.0408576	0.239698
KEGG_PATHWAY	hsa05217:Basal cell carcinoma	2	13.3333	0.0611315	0.284306
KEGG_PATHWAY	hsa05223:Non-small cell lung cancer	2	13.3333	0.0633314	0.284306
KEGG_PATHWAY	hsa05230:Central carbon metabolism in cancer	2	13.3333	0.0720859	0.284306
KEGG_PATHWAY	hsa05212:Pancreatic cancer	2	13.3333	0.0731751	0.284306
KEGG_PATHWAY	hsa05214:Glioma	2	13.3333	0.0731751	0.284306
