# Supplementary material for: Identification of HCC-Related Genes Based on Differential Partial Correlation Network
Source: Front Genet. 2021 Jul 15;12:672117. doi: 10.3389/fgene.2021.672117 (PMC8320536; doi:10.3389/fgene.2021.672117)
Supplement: Supplementary file 13 [file Table_5.XLSX]

## Sheet: Sheet1
Supplementary Table 5. DAVID enrichment results (Pvalue<0.1) for disease-related genes and their interaction partners in PCORN (normal)
Category	Term	Count	%	PValue	FDR
KEGG_PATHWAY	hsa05215:Prostate cancer	5	4.20168	0.00107766	0.127903
KEGG_PATHWAY	hsa04919:Thyroid hormone signaling pathway	5	4.20168	0.00289004	0.127903
KEGG_PATHWAY	hsa05210:Colorectal cancer	4	3.36134	0.00402845	0.127903
KEGG_PATHWAY	hsa04210:Apoptosis	4	3.36134	0.00402845	0.127903
KEGG_PATHWAY	hsa05200:Pathways in cancer	7	5.88235	0.0151513	0.384843
KEGG_PATHWAY	hsa04071:Sphingolipid signaling pathway	4	3.36134	0.0243303	0.514992
KEGG_PATHWAY	hsa05213:Endometrial cancer	3	2.52101	0.0299768	0.543865
KEGG_PATHWAY	hsa04310:Wnt signaling pathway	4	3.36134	0.0348336	0.552984
KEGG_PATHWAY	hsa05166:HTLV-I infection	5	4.20168	0.042367	0.597845
KEGG_PATHWAY	hsa04520:Adherens junction	3	2.52101	0.0528248	0.670875
KEGG_PATHWAY	hsa04350:TGF-beta signaling pathway	3	2.52101	0.071064	0.820466
KEGG_PATHWAY	hsa05205:Proteoglycans in cancer	4	3.36134	0.0858511	0.894245
