# Supplementary material for: Identification of HCC-Related Genes Based on Differential Partial Correlation Network
Source: Front Genet. 2021 Jul 15;12:672117. doi: 10.3389/fgene.2021.672117 (PMC8320536; doi:10.3389/fgene.2021.672117)
Supplement: Supplementary file 14 [file Table_6.XLSX]

## Sheet: Sheet1
Supplementary Table 6. DAVID enrichment results (Pvalue<0.1) for disease-related genes and their interaction partners in PCORN (tumor)
Category	Term	Count	%	PValue	FDR
KEGG_PATHWAY	hsa04110:Cell cycle	27	3.82979	5.64345e-11	9.08596e-09
KEGG_PATHWAY	hsa03040:Spliceosome	26	3.68794	1.54819e-09	1.24629e-07
KEGG_PATHWAY	hsa05203:Viral carcinogenesis	31	4.39716	1.71016e-08	9.17785e-07
KEGG_PATHWAY	hsa04919:Thyroid hormone signaling pathway	22	3.12057	5.60537e-08	2.13343e-06
KEGG_PATHWAY	hsa04120:Ubiquitin mediated proteolysis	24	3.40426	6.62556e-08	2.13343e-06
KEGG_PATHWAY	hsa05200:Pathways in cancer	43	6.09929	2.72316e-07	7.30715e-06
KEGG_PATHWAY	hsa04520:Adherens junction	15	2.12766	3.7591e-06	7.36405e-05
KEGG_PATHWAY	hsa05210:Colorectal cancer	14	1.98582	4.08549e-06	7.36405e-05
KEGG_PATHWAY	hsa03460:Fanconi anemia pathway	13	1.84397	4.11655e-06	7.36405e-05
KEGG_PATHWAY	hsa04722:Neurotrophin signaling pathway	19	2.69504	9.63211e-06	0.000155077
KEGG_PATHWAY	hsa05100:Bacterial invasion of epithelial cells	15	2.12766	1.1882e-05	0.000173909
KEGG_PATHWAY	hsa03015:mRNA surveillance pathway	16	2.2695	1.69892e-05	0.000212729
KEGG_PATHWAY	hsa05166:HTLV-I infection	29	4.11348	1.71769e-05	0.000212729
KEGG_PATHWAY	hsa05220:Chronic myeloid leukemia	13	1.84397	0.000106601	0.00122591
KEGG_PATHWAY	hsa00310:Lysine degradation	11	1.56028	0.000116908	0.00122806
KEGG_PATHWAY	hsa05161:Hepatitis B	19	2.69504	0.000127395	0.00122806
KEGG_PATHWAY	hsa04071:Sphingolipid signaling pathway	17	2.41135	0.000129671	0.00122806
KEGG_PATHWAY	hsa05164:Influenza A	21	2.97872	0.000159421	0.00142594
KEGG_PATHWAY	hsa05212:Pancreatic cancer	12	1.70213	0.000179209	0.00151856
KEGG_PATHWAY	hsa04115:p53 signaling pathway	12	1.70213	0.000236693	0.00190538
KEGG_PATHWAY	hsa05142:Chagas disease (American trypanosomiasis)	15	2.12766	0.000307413	0.00230888
KEGG_PATHWAY	hsa05168:Herpes simplex infection	21	2.97872	0.0003155	0.00230888
KEGG_PATHWAY	hsa05205:Proteoglycans in cancer	22	3.12057	0.000388975	0.00272283
KEGG_PATHWAY	hsa04914:Progesterone-mediated oocyte maturation	13	1.84397	0.000656509	0.00440408
KEGG_PATHWAY	hsa05215:Prostate cancer	13	1.84397	0.000729046	0.00469506
KEGG_PATHWAY	hsa04150:mTOR signaling pathway	10	1.41844	0.00132066	0.00817796
KEGG_PATHWAY	hsa04350:TGF-beta signaling pathway	12	1.70213	0.00168674	0.010058
KEGG_PATHWAY	hsa04114:Oocyte meiosis	14	1.98582	0.00187768	0.0107967
KEGG_PATHWAY	hsa04210:Apoptosis	10	1.41844	0.00213615	0.0118593
KEGG_PATHWAY	hsa04012:ErbB signaling pathway	12	1.70213	0.00224577	0.0120523
KEGG_PATHWAY	hsa05213:Endometrial cancer	9	1.2766	0.00257035	0.0130386
KEGG_PATHWAY	hsa03013:RNA transport	18	2.55319	0.00265239	0.0130386
KEGG_PATHWAY	hsa05131:Shigellosis	10	1.41844	0.0026725	0.0130386
KEGG_PATHWAY	hsa04611:Platelet activation	15	2.12766	0.00283077	0.0134045
KEGG_PATHWAY	hsa04068:FoxO signaling pathway	15	2.12766	0.00374178	0.0172122
KEGG_PATHWAY	hsa04014:Ras signaling pathway	21	2.97872	0.00425571	0.0188694
KEGG_PATHWAY	hsa05169:Epstein-Barr virus infection	14	1.98582	0.00433645	0.0188694
KEGG_PATHWAY	hsa05202:Transcriptional misregulation in cancer	17	2.41135	0.00476594	0.0201925
KEGG_PATHWAY	hsa04550:Signaling pathways regulating pluripotency of stem cells	15	2.12766	0.00554416	0.0228874
KEGG_PATHWAY	hsa04330:Notch signaling pathway	8	1.13475	0.0063835	0.0256936
KEGG_PATHWAY	hsa04670:Leukocyte transendothelial migration	13	1.84397	0.00711532	0.0279406
KEGG_PATHWAY	hsa05152:Tuberculosis	17	2.41135	0.0082851	0.0317596
KEGG_PATHWAY	hsa05130:Pathogenic Escherichia coli infection	8	1.13475	0.00891133	0.0333657
KEGG_PATHWAY	hsa05211:Renal cell carcinoma	9	1.2766	0.0111659	0.040857
KEGG_PATHWAY	hsa04310:Wnt signaling pathway	14	1.98582	0.0119712	0.0428304
KEGG_PATHWAY	hsa04728:Dopaminergic synapse	13	1.84397	0.0159971	0.0559898
KEGG_PATHWAY	hsa00562:Inositol phosphate metabolism	9	1.2766	0.0169346	0.0575731
KEGG_PATHWAY	hsa05016:Huntington's disease	17	2.41135	0.0171647	0.0575731
KEGG_PATHWAY	hsa04151:PI3K-Akt signaling pathway	26	3.68794	0.0182792	0.0600602
KEGG_PATHWAY	hsa03430:Mismatch repair	5	0.70922	0.0203999	0.0656878
KEGG_PATHWAY	hsa05162:Measles	13	1.84397	0.0210508	0.0664546
KEGG_PATHWAY	hsa04062:Chemokine signaling pathway	16	2.2695	0.0268366	0.0824416
KEGG_PATHWAY	hsa04668:TNF signaling pathway	11	1.56028	0.0271392	0.0824416
KEGG_PATHWAY	hsa04510:Focal adhesion	17	2.41135	0.0308363	0.0919377
KEGG_PATHWAY	hsa05145:Toxoplasmosis	11	1.56028	0.0320815	0.0939112
KEGG_PATHWAY	hsa04725:Cholinergic synapse	11	1.56028	0.0338612	0.0973509
KEGG_PATHWAY	hsa05132:Salmonella infection	9	1.2766	0.0389726	0.11008
KEGG_PATHWAY	hsa04915:Estrogen signaling pathway	10	1.41844	0.0408282	0.113334
KEGG_PATHWAY	hsa04916:Melanogenesis	10	1.41844	0.0431094	0.115677
KEGG_PATHWAY	hsa04660:T cell receptor signaling pathway	10	1.41844	0.0431094	0.115677
KEGG_PATHWAY	hsa04621:NOD-like receptor signaling pathway	7	0.992908	0.0450855	0.118996
KEGG_PATHWAY	hsa05160:Hepatitis C	12	1.70213	0.0458361	0.119026
KEGG_PATHWAY	hsa04917:Prolactin signaling pathway	8	1.13475	0.0466721	0.119273
KEGG_PATHWAY	hsa04962:Vasopressin-regulated water reabsorption	6	0.851064	0.0525758	0.132261
KEGG_PATHWAY	hsa04910:Insulin signaling pathway	12	1.70213	0.0570713	0.140535
KEGG_PATHWAY	hsa04144:Endocytosis	18	2.55319	0.0576106	0.140535
KEGG_PATHWAY	hsa05206:MicroRNAs in cancer	20	2.83688	0.0752522	0.18083
KEGG_PATHWAY	hsa04380:Osteoclast differentiation	11	1.56028	0.084889	0.200987
KEGG_PATHWAY	hsa04390:Hippo signaling pathway	12	1.70213	0.0943434	0.220135
