# Supplementary material for: Identification of HCC-Related Genes Based on Differential Partial Correlation Network
Source: Front Genet. 2021 Jul 15;12:672117. doi: 10.3389/fgene.2021.672117 (PMC8320536; doi:10.3389/fgene.2021.672117)
Supplement: Supplementary file 15 [file Table_7.XLSX]

## Sheet: Sheet1
Supplementary Table 7. (Sheet 1) 15 predicted disease-related genes in KIRC
MTOR
CFTR
HSP90AA1
AR
PLCG1
ERBB2
IQGAP1
ALB
PTK2
SRC
CDH1
HDAC1
NOTCH1
EGFR
SMAD2

## Sheet: Sheet2
Supplementary Table 7. (Sheet 2) Top 20 DAVID enrichment results of 15 predicted disease-related genes
Category	Term	Count	%	PValue	FDR
KEGG_PATHWAY	hsa05200:Pathways in cancer	10	66.6667	3.45704e-09	2.55821e-07
KEGG_PATHWAY	hsa04520:Adherens junction	6	40	1.22595e-07	4.53601e-06
KEGG_PATHWAY	hsa04012:ErbB signaling pathway	6	40	3.42521e-07	8.44884e-06
KEGG_PATHWAY	hsa05205:Proteoglycans in cancer	7	46.6667	8.1143e-07	1.50115e-05
KEGG_PATHWAY	hsa05215:Prostate cancer	5	33.3333	1.6374e-05	0.000242335
KEGG_PATHWAY	hsa04919:Thyroid hormone signaling pathway	5	33.3333	4.71798e-05	0.00057016
KEGG_PATHWAY	hsa05219:Bladder cancer	4	26.6667	5.3934e-05	0.00057016
KEGG_PATHWAY	hsa04066:HIF-1 signaling pathway	4	26.6667	0.000680671	0.00629621
KEGG_PATHWAY	hsa05206:MicroRNAs in cancer	5	33.3333	0.00155306	0.0127696
KEGG_PATHWAY	hsa05213:Endometrial cancer	3	20	0.00414503	0.0263628
KEGG_PATHWAY	hsa05223:Non-small cell lung cancer	3	20	0.00479351	0.0263628
KEGG_PATHWAY	hsa04370:VEGF signaling pathway	3	20	0.00566592	0.0263628
KEGG_PATHWAY	hsa04510:Focal adhesion	4	26.6667	0.00606198	0.0263628
KEGG_PATHWAY	hsa05230:Central carbon metabolism in cancer	3	20	0.00622189	0.0263628
KEGG_PATHWAY	hsa04810:Regulation of actin cytoskeleton	4	26.6667	0.00639559	0.0263628
KEGG_PATHWAY	hsa04015:Rap1 signaling pathway	4	26.6667	0.00639559	0.0263628
KEGG_PATHWAY	hsa05214:Glioma	3	20	0.00641257	0.0263628
KEGG_PATHWAY	hsa05212:Pancreatic cancer	3	20	0.00641257	0.0263628
KEGG_PATHWAY	hsa05120:Epithelial cell signaling in Helicobacter pylori infection	3	20	0.00680194	0.0264917
KEGG_PATHWAY	hsa05100:Bacterial invasion of epithelial cells	3	20	0.00913086	0.0337842
